# Supplementary material for: Propranolol Ameliorates the Antifungal Activity of Azoles in Invasive Candidiasis
Source: Pharmaceutics. 2023 Mar 23;15(4):1044. doi: 10.3390/pharmaceutics15041044 (PMC10144167; doi:10.3390/pharmaceutics15041044)
Supplement: Supplementary file 1 [file pharmaceutics-15-01044-s001.zip]

Archive with 1 entries (1 files):
- pharmaceutics-2251339-supplementary.pdf
